# Supplementary material for: Emergence and epidemiology of dominant variants of human metapneumovirus in the United States between 2016 and 2021
Source: mBio. 2026 Jan 12;17(2):e02619-25. doi: 10.1128/mbio.02619-25 (PMC12892982; doi:10.1128/mbio.02619-25)
Supplement: Table S5 — Accession numbers and associated information for all HMPV sequences used in the phylodynamics analysis. [file mbio.02619-25-s0003.xlsx]

## Sheet: Accession Numbers
Table S5. Accession numbers and associated information for all HMPV sequences used in the phylodynamics analysis
Genbank Accession	BioProject	BioSample	SRA	NVSN ID	Locale	Country	Continent	Collection Date (mdy)	Estimated Datea	Subgroupb	G insertion length (nt)c
MK087726						China	Asia	2018-04-01		XX	111
MK820375						China	Asia	2018-05-01		XX	0
MN745084						China	Asia	2017-04-13		XX	111
MN745085						China	Asia	2017-04-20		XX	111
MN745086						China	Asia	2017-05-18		XX	111
MN745087						China	Asia	2018-03-12		XX	111
MZ221200						China	Asia	2014-06-01	*	B1	0
MZ221201						China	Asia	2014-06-01	*	B1	0
MZ221202						China	Asia	2018-06-01	*	B1	0
MZ221203						China	Asia	2014-06-01	*	B2	6
MZ221204						China	Asia	2014-06-01	*	B2	6
MZ504958					Beijing	China	Asia	2011-01-30		A2	0
MZ504959					Beijing	China	Asia	2011-02-16		B1	0
MZ504960					Beijing	China	Asia	2012-02-23		B1	0
MZ504961						China	Asia	2013-01-06		A2	0
MZ504962						China	Asia	2013-01-28		A2	0
MZ504963						China	Asia	2013-04-18		B1	0
MZ504964						China	Asia	2014-02-14		B2	6
MZ504965						China	Asia	2015-02-05		A2	0
MZ504966						China	Asia	2015-02-13		B2	3
MZ504967						China	Asia	2015-04-09		A2	0
MZ851793						China	Asia	2018-12-01		XX	111
MZ851794						China	Asia	2019-03-01		XX	111
MZ851795						China	Asia	2018-06-01		XX	111
MZ851796						China	Asia	2018-07-01		XX	111
MZ851797						China	Asia	2019-02-01		XX	111
MZ851992						China	Asia	2018-05-01		XX	111
MZ851993						China	Asia	2018-05-01		XX	111
OK644703						China	Asia	2020-08-01		XX	0
OM262393						China	Asia	2019-06-01	*	XX	111
OM262394						China	Asia	2018-06-01	*	XX	111
OM262395						China	Asia	2019-06-01	*	XX	111
OM262396						China	Asia	2019-06-01	*	XX	111
OM262397						China	Asia	2019-06-01	*	XX	111
OM262398						China	Asia	2017-06-01	*	XX	0
OM262399						China	Asia	2017-06-01	*	XX	0
OM262400						China	Asia	2018-06-01	*	XX	0
OM262401						China	Asia	2017-06-01	*	XX	0
OM262402						China	Asia	2018-06-01	*	XX	0
OM262403						China	Asia	2018-06-01	*	XX	0
OM262404						China	Asia	2018-06-01	*	XX	0
OM262405						China	Asia	2017-06-01	*	XX	0
OM262406						China	Asia	2018-06-01	*	XX	0
OM262407						China	Asia	2018-06-01	*	XX	0
OM262408						China	Asia	2017-06-01	*	XX	0
OM262409						China	Asia	2017-06-01	*	XX	0
OM262410						China	Asia	2018-06-01	*	XX	0
OM262411						China	Asia	2018-06-01	*	XX	0
OM262412						China	Asia	2018-06-01	*	XX	0
OM262413						China	Asia	2019-06-01	*	XX	0
OM262414						China	Asia	2019-06-01	*	XX	0
OM262415						China	Asia	2019-06-01	*	XX	0
OM262416						China	Asia	2019-06-01	*	XX	0
OM262417						China	Asia	2018-06-01	*	XX	0
OM262418						China	Asia	2020-08-01		XX	6
ON168639						China	Asia	2017-05-01		B1	0
OP345076						China	Asia	2018-05-01		A2	111
OP345077						China	Asia	2018-05-01		A2	111
OP345078						China	Asia	2018-11-01		A2	111
OP345079						China	Asia	2018-11-01		A2	111
OP345080						China	Asia	2018-11-01		A2	111
OP345081						China	Asia	2018-12-01		A2	111
OP345082						China	Asia	2018-12-01		A2	111
OP345083						China	Asia	2019-02-01		A2	111
OP345084						China	Asia	2019-03-01		A2	111
OP358284						China	Asia	2018-04-01		A2	111
OP358285						China	Asia	2019-01-01		A2	111
OP358286						China	Asia	2017-04-01		A2	0
OP358287						China	Asia	2019-01-01		A2	111
OP358288						China	Asia	2019-03-01		A2	111
OR338753						China	Asia	2011-03-01		XX	0
OR338754						China	Asia	2012-02-01		XX	0
LC789936						Gabon	Africa	2020-03-25		XX	0
LC817384					Fukushima	Japan	Asia	2022-06-01	*	B1	0
LC817385					Fukushima	Japan	Asia	2023-06-01	*	B2	3
LC817386					Fukushima	Japan	Asia	2022-06-01	*	B2	3
LC823194					Fukushima	Japan	Asia	2023-06-01	*	A	111
LC823195					Fukushima	Japan	Asia	2023-06-01	*	A	111
MK588636						Kenya	Africa	2012-08-25		XX	0
MK588637						Kenya	Africa	2012-10-30		XX	6
OL794362						Netherlands	Europe	2010-06-01	*	A2	0
OL794363						Netherlands	Europe	2012-06-01	*	A2	0
OL794364						Netherlands	Europe	2013-06-01	*	A2	0
OL794365						Netherlands	Europe	2014-06-01	*	B2	6
OL794366						Netherlands	Europe	2015-06-01	*	A2	3
OL794367						Netherlands	Europe	2016-06-01	*	A2	0
OL794368						Netherlands	Europe	2019-06-01	*	B2	0
OL794370						Netherlands	Europe	2010-06-01	*	A2	0
OL794371						Netherlands	Europe	2011-06-01	*	A2	0
OL794372						Netherlands	Europe	2014-06-01	*	B1	0
OL794373						Netherlands	Europe	2015-06-01	*	A2	0
OL794374						Netherlands	Europe	2016-06-01	*	A2	0
OL794375						Netherlands	Europe	2017-06-01	*	A2	0
OL794377						Netherlands	Europe	2016-06-01	*	B2	6
OL794378						Netherlands	Europe	2017-06-01	*	A2	180
OL794380						Netherlands	Europe	2016-06-01	*	B2	6
OL794382						Netherlands	Europe	2016-06-01	*	A2	111
OL794383						Netherlands	Europe	2017-06-01	*	B1	0
OL794386						Netherlands	Europe	2016-06-01	*	A2	181
OL794387						Netherlands	Europe	2017-06-01	*	B2	3
OL794397						Netherlands	Europe	2010-06-01	*	A2	0
OL794398						Netherlands	Europe	2011-06-01	*	A2	0
OL794399						Netherlands	Europe	2012-06-01	*	A2	0
OL794400						Netherlands	Europe	2013-06-01	*	B2	6
OL794401						Netherlands	Europe	2014-06-01	*	A2	0
OL794402						Netherlands	Europe	2015-06-01	*	B2	4
OL794403						Netherlands	Europe	2016-06-01	*	A2	180
OL794404						Netherlands	Europe	2017-06-01	*	A2	111
OL794405						Netherlands	Europe	2018-06-01	*	B2	0
OL794407						Netherlands	Europe	2017-06-01	*	A2	180
OL794413						Netherlands	Europe	2010-06-01	*	A2	0
OL794414						Netherlands	Europe	2011-06-01	*	B1	0
OL794415						Netherlands	Europe	2012-06-01	*	B2	0
OL794416						Netherlands	Europe	2013-06-01	*	A2	0
OL794417						Netherlands	Europe	2015-06-01	*	A2	0
OL794418						Netherlands	Europe	2017-06-01	*	A2	111
OL794419						Netherlands	Europe	2018-06-01	*	A2	111
OL794425						Netherlands	Europe	2010-06-01	*	A2	0
OL794426						Netherlands	Europe	2011-06-01	*	A2	0
OL794427						Netherlands	Europe	2012-06-01	*	B2	6
OL794428						Netherlands	Europe	2013-06-01	*	A2	0
OL794429						Netherlands	Europe	2014-06-01	*	A2	0
OL794430						Netherlands	Europe	2015-06-01	*	A2	1
OL794431						Netherlands	Europe	2017-06-01	*	A2	0
OL794432						Netherlands	Europe	2018-06-01	*	B2	1
OL794436						Netherlands	Europe	2010-06-01	*	A2	0
OL794437						Netherlands	Europe	2011-06-01	*	B1	0
OL794438						Netherlands	Europe	2012-06-01	*	B2	6
OL794439						Netherlands	Europe	2013-06-01	*	B2	6
OL794440						Netherlands	Europe	2014-06-01	*	B1	0
OL794441						Netherlands	Europe	2015-06-01	*	B2	5
OL794442						Netherlands	Europe	2016-06-01	*	A2	0
OL794443						Netherlands	Europe	2018-06-01	*	A2	111
OL794449						Netherlands	Europe	2010-06-01	*	A2	0
OL794450						Netherlands	Europe	2011-06-01	*	A2	0
OL794451						Netherlands	Europe	2013-06-01	*	A2	0
OL794452						Netherlands	Europe	2014-06-01	*	A2	0
OL794453						Netherlands	Europe	2015-06-01	*	B2	0
OL794454						Netherlands	Europe	2016-06-01	*	A2	0
OL794455						Netherlands	Europe	2017-06-01	*	A2	180
OL794460						Netherlands	Europe	2010-06-01	*	A2	0
OL794461						Netherlands	Europe	2011-06-01	*	A2	0
OL794462						Netherlands	Europe	2013-06-01	*	A2	0
OL794463						Netherlands	Europe	2014-06-01	*	B1	3
OL794464						Netherlands	Europe	2015-06-01	*	A2	111
OL794465						Netherlands	Europe	2016-06-01	*	A2	180
OL794466						Netherlands	Europe	2017-06-01	*	B2	12
OL794469						Netherlands	Europe	2010-06-01	*	A2	0
OL794470						Netherlands	Europe	2011-06-01	*	B2	6
OL794471						Netherlands	Europe	2013-06-01	*	A2	0
OL794472						Netherlands	Europe	2014-06-01	*	A2	3
OL794473						Netherlands	Europe	2015-06-01	*	A2	0
OL794474						Netherlands	Europe	2016-06-01	*	A2	0
OL794475						Netherlands	Europe	2017-06-01	*	B2	1
OL794476						Netherlands	Europe	2018-06-01	*	B2	6
OL794479						Netherlands	Europe	2013-06-01	*	A2	0
OL794480						Netherlands	Europe	2014-06-01	*	A2	3
OL794481						Netherlands	Europe	2015-06-01	*	A2	111
OL794482						Netherlands	Europe	2016-06-01	*	B1	0
OL794483						Netherlands	Europe	2017-06-01	*	B2	3
MH150888						Norway	Europe	2017-11-05		A2	0
MH150889						Norway	Europe	2017-11-05		A2	0
KJ627377	PRJNA237298				Loreto	Peru	South_America	2010-05-24		XX	0
KJ627380	PRJNA237298				Loreto	Peru	South_America	2010-06-08		XX	0
KJ627381	PRJNA237298				Loreto	Peru	South_America	2010-06-15		XX	0
KJ627382	PRJNA237298				Loreto	Peru	South_America	2011-01-18		XX	0
KJ627388	PRJNA237298				Loreto	Peru	South_America	2011-04-11		XX	0
KJ627389	PRJNA237298				Loreto	Peru	South_America	2010-05-26		XX	0
KJ627394	PRJNA237298				Piura	Peru	South_America	2011-06-12		XX	0
KJ627396	PRJNA237298				Loreto	Peru	South_America	2010-05-28		XX	9
KJ627397	PRJNA237298				Piura	Peru	South_America	2010-12-17		XX	12
KJ627398	PRJNA237298				Piura	Peru	South_America	2011-05-06		XX	0
KJ627399	PRJNA237298				Piura	Peru	South_America	2010-10-11		XX	0
KJ627400	PRJNA237298				Loreto	Peru	South_America	2010-07-23		XX	6
KJ627401	PRJNA237298				Loreto	Peru	South_America	2011-02-10		XX	0
KJ627407	PRJNA237298				Loreto	Peru	South_America	2011-04-04		XX	0
KJ627408	PRJNA237298				Loreto	Peru	South_America	2010-06-14		XX	0
KJ627411	PRJNA237298				Loreto	Peru	South_America	2010-05-25		XX	0
KJ627413	PRJNA237298				Loreto	Peru	South_America	2012-03-22		XX	0
KJ627414	PRJNA237298				Loreto	Peru	South_America	2010-08-06		XX	6
KJ627415	PRJNA237298				Loreto	Peru	South_America	2011-02-18		XX	0
KJ627416	PRJNA237298				Piura	Peru	South_America	2011-05-17		XX	0
KJ627417	PRJNA237298				Loreto	Peru	South_America	2010-07-15		XX	0
KJ627418	PRJNA237298				Piura	Peru	South_America	2011-03-28		XX	0
KJ627419	PRJNA237298				Piura	Peru	South_America	2011-04-07		XX	0
KJ627421	PRJNA237298				Piura	Peru	South_America	2011-04-11		XX	0
KJ627423	PRJNA237298				Loreto	Peru	South_America	2012-03-20		XX	0
KJ627425	PRJNA237298				Loreto	Peru	South_America	2011-04-18		XX	0
KJ627427	PRJNA237298				Piura	Peru	South_America	2012-01-08		XX	0
KJ627428	PRJNA237298				Loreto	Peru	South_America	2012-04-18		XX	0
KJ627429	PRJNA237298				Loreto	Peru	South_America	2011-02-07		XX	0
KJ627433	PRJNA237298				Lima	Peru	South_America	2012-02-02		XX	0
KJ627437	PRJNA237298				Piura	Peru	South_America	2011-07-21		XX	0
PP716093						Russia	Europe	2023-06-22		XX	111
PP716094						Russia	Europe	2023-06-22		XX	111
PP716095						Russia	Europe	2023-10-19		XX	111
PP716096						Russia	Europe	2023-02-20		XX	111
KF516922						South Korea	Asia	2011-08-10		XX	0
PV796784	PRJNA1258959	SAMN48337177	SRR33431232	EP1R-00264	Pittsburgh_PA	USA	North_America	2017-02-02		A2	111
PV796785	PRJNA1258959	SAMN48337178	SRR33431233	EP1R-00320	Pittsburgh_PA	USA	North_America	2017-02-13		A2	180
PV796786	PRJNA1258959	SAMN48337179	SRR33431259	EP1R-00390	Pittsburgh_PA	USA	North_America	2017-02-28		A2	111
PV796787	PRJNA1258959	SAMN48337180	SRR33431158	EP1R-00396	Pittsburgh_PA	USA	North_America	2017-03-02		A2	180
PV796788	PRJNA1258959	SAMN48337268	SRR33431178	EP1R-00428	Pittsburgh_PA	USA	North_America	2017-03-08		B1	0
PV796789	PRJNA1258959	SAMN48337181	SRR33431147	EP1R-00436	Pittsburgh_PA	USA	North_America	2017-03-13		A2	111
PV796790	PRJNA1258959	SAMN48337182	SRR33431138	EP1R-00465	Pittsburgh_PA	USA	North_America	2017-03-21		A2	180
PV796791	PRJNA1258959	SAMN48337321	SRR33431311	EP1R-00468	Pittsburgh_PA	USA	North_America	2017-03-22		B2	3
PV796792	PRJNA1258959	SAMN48337322	SRR33431310	EP1R-00494	Pittsburgh_PA	USA	North_America	2017-04-04		B2	0
PV796793	PRJNA1258959	SAMN48337183	SRR33431127	EP1R-00510	Pittsburgh_PA	USA	North_America	2017-04-12		A2	180
PV796794	PRJNA1258959	SAMN48337184	SRR33431115	EP1R-00512	Pittsburgh_PA	USA	North_America	2017-04-17		A2	111
PV796795	PRJNA1258959	SAMN48337185	SRR33431104	EP1R-00524	Pittsburgh_PA	USA	North_America	2017-04-18		A2	180
PV796796	PRJNA1258959	SAMN48337186	SRR33431180	EP1R-00526	Pittsburgh_PA	USA	North_America	2017-04-20		A2	180
PV796797	PRJNA1258959	SAMN48337187	SRR33431234	EP1R-00527	Pittsburgh_PA	USA	North_America	2017-04-24		A2	180
PV796798	PRJNA1258959	SAMN48337188	SRR33431245	EP1R-00548	Pittsburgh_PA	USA	North_America	2017-05-10		A2	180
PV796799	PRJNA1258959	SAMN48337189	SRR33431257	EP1R-00551	Pittsburgh_PA	USA	North_America	2017-05-15		A2	180
PV796800	PRJNA1258959	SAMN48337323	SRR33431309	EP1R-00623	Pittsburgh_PA	USA	North_America	2017-09-29		B2	6
PV796801	PRJNA1258959	SAMN48337190	SRR33431222	EP1R-00686	Pittsburgh_PA	USA	North_America	2017-11-01		A2	180
PV796802	PRJNA1258959	SAMN48337191	SRR33431294	EP1R-00710	Pittsburgh_PA	USA	North_America	2017-11-06		A2	180
PV796803	PRJNA1258959	SAMN48337324	SRR33431308	EP1R-00759	Pittsburgh_PA	USA	North_America	2017-11-27		B2	6
PV796804	PRJNA1258959	SAMN48337325	SRR33431307	EP1R-00769	Pittsburgh_PA	USA	North_America	2017-11-28		B2	6
PV796805	PRJNA1258959	SAMN48337326	SRR33431306	EP1R-00790	Pittsburgh_PA	USA	North_America	2017-12-07		B2	6
PV796806	PRJNA1258959	SAMN48337327	SRR33431304	EP1R-00811	Pittsburgh_PA	USA	North_America	2017-12-13		B2	6
PV796807	PRJNA1258959	SAMN48337328	SRR33431303	EP1R-00835	Pittsburgh_PA	USA	North_America	2017-12-19		B2	3
PV796808	PRJNA1258959	SAMN48337192	SRR33431305	EP1R-00838	Pittsburgh_PA	USA	North_America	2017-12-19		A2	111
PV796809	PRJNA1258959	SAMN48337193	SRR33431204	EP1R-00901	Pittsburgh_PA	USA	North_America	2018-01-12		A2	180
PV796810	PRJNA1258959	SAMN48337194	SRR33431213	EP1R-00918	Pittsburgh_PA	USA	North_America	2018-01-16		A2	111
PV796811	PRJNA1258959	SAMN48337195	SRR33431281	EP1R-00986	Pittsburgh_PA	USA	North_America	2018-01-26		A2	111
PV796812	PRJNA1258959	SAMN48337269	SRR33431177	EP1R-00992	Pittsburgh_PA	USA	North_America	2018-01-29		B1	0
PV796813	PRJNA1258959	SAMN48337196	SRR33431192	EP1R-01024	Pittsburgh_PA	USA	North_America	2018-02-02		A2	180
PV796814	PRJNA1258959	SAMN48337329	SRR33431302	EP1R-01028	Pittsburgh_PA	USA	North_America	2018-02-02		B2	6
PV796815	PRJNA1258959	SAMN48337330	SRR33431301	EP1R-01058	Pittsburgh_PA	USA	North_America	2018-02-07		B2	12
PV796816	PRJNA1258959	SAMN48337331	SRR33431300	EP1R-01062	Pittsburgh_PA	USA	North_America	2018-02-06		B2	6
PV796817	PRJNA1258959	SAMN48337197	SRR33431258	EP1R-01103	Pittsburgh_PA	USA	North_America	2018-02-15		A2	180
PV796818	PRJNA1258959	SAMN48337332	SRR33431299	EP1R-01121	Pittsburgh_PA	USA	North_America	2018-02-16		B2	3
PV796819	PRJNA1258959	SAMN48337333	SRR33431298	EP1R-01129	Pittsburgh_PA	USA	North_America	2018-02-19		B2	6
PV796820	PRJNA1258959	SAMN48337334	SRR33431297	EP1R-01135	Pittsburgh_PA	USA	North_America	2018-02-20		B2	3
PV796821	PRJNA1258959	SAMN48337270	SRR33431176	EP1R-01144	Pittsburgh_PA	USA	North_America	2018-02-23		B1	0
PV796822	PRJNA1258959	SAMN48337271	SRR33431175	EP1R-01145	Pittsburgh_PA	USA	North_America	2018-02-20		B1	0
PV796823	PRJNA1258959	SAMN48337335	SRR33431296	EP1R-01172	Pittsburgh_PA	USA	North_America	2018-02-27		B2	9
PV796824	PRJNA1258959	SAMN48337336	SRR33431295	EP1R-01252	Pittsburgh_PA	USA	North_America	2018-03-20		B2	9
PV796825	PRJNA1258959	SAMN48337337	SRR33431203	EP1R-01271	Pittsburgh_PA	USA	North_America	2018-03-22		B2	12
PV796826	PRJNA1258959	SAMN48337338	SRR33431202	EP1R-01277	Pittsburgh_PA	USA	North_America	2018-03-23		B2	3
PV796827	PRJNA1258959	SAMN48337198	SRR33431268	EP1R-01298	Pittsburgh_PA	USA	North_America	2018-03-29		A2	111
PV796828	PRJNA1258959	SAMN48337339	SRR33431221	EP1R-01302	Pittsburgh_PA	USA	North_America	2018-03-30		B2	6
PV796829	PRJNA1258959	SAMN48337340	SRR33431220	EP1R-01318	Pittsburgh_PA	USA	North_America	2018-04-04		B2	12
PV796830	PRJNA1258959	SAMN48337272	SRR33431174	EP1R-01319	Pittsburgh_PA	USA	North_America	2018-04-04		B1	0
PV796831	PRJNA1258959	SAMN48337273	SRR33431173	EP1R-01321	Pittsburgh_PA	USA	North_America	2018-04-06		B1	0
PV796832	PRJNA1258959	SAMN48337199	SRR33431145	EP1R-01327	Pittsburgh_PA	USA	North_America	2018-04-06		A2	180
PV796833	PRJNA1258959	SAMN48337341	SRR33431219	EP1R-01330	Pittsburgh_PA	USA	North_America	2018-04-06		B2	3
PV796834	PRJNA1258959	SAMN48337342	SRR33431218	EP1R-01340	Pittsburgh_PA	USA	North_America	2018-04-10		B2	3
PV796835	PRJNA1258959	SAMN48337343	SRR33431217	EP1R-01350	Pittsburgh_PA	USA	North_America	2018-04-11		B2	3
PV796836	PRJNA1258959	SAMN48337344	SRR33431216	EP1R-01351	Pittsburgh_PA	USA	North_America	2018-04-16		B2	12
PV796837	PRJNA1258959	SAMN48337345	SRR33431215	EP1R-01363	Pittsburgh_PA	USA	North_America	2018-04-17		B2	12
PV796838	PRJNA1258959	SAMN48337346	SRR33431214	EP1R-01366	Pittsburgh_PA	USA	North_America	2018-04-20		B2	6
PV796839	PRJNA1258959	SAMN48337347	SRR33431212	EP1R-01391	Pittsburgh_PA	USA	North_America	2018-05-03		B2	3
PV796840	PRJNA1258959	SAMN48337200	SRR33431144	EP1R-01398	Pittsburgh_PA	USA	North_America	2018-05-08		A2	180
PV796841	PRJNA1258959	SAMN48337274	SRR33431172	EP1R-01400	Pittsburgh_PA	USA	North_America	2018-05-08		B1	0
PV796842	PRJNA1258959	SAMN48337348	SRR33431211	EP1R-01449	Pittsburgh_PA	USA	North_America	2018-08-17		B2	12
PV796843	PRJNA1258959	SAMN48337275	SRR33431171	EP1R-01521	Pittsburgh_PA	USA	North_America	2018-09-24		B1	0
PV796844	PRJNA1258959	SAMN48337201	SRR33431164	EP1R-01796	Pittsburgh_PA	USA	North_America	2019-01-03		A2	180
PV796845	PRJNA1258959	SAMN48337202	SRR33431163	EP1R-01918	Pittsburgh_PA	USA	North_America	2019-02-18		A2	180
PV796846	PRJNA1258959	SAMN48337349	SRR33431210	EP1R-01919	Pittsburgh_PA	USA	North_America	2019-02-13		B2	3
PV796847	PRJNA1258959	SAMN48337203	SRR33431162	EP1R-01928	Pittsburgh_PA	USA	North_America	2019-02-15		A2	180
PV796848	PRJNA1258959	SAMN48337350	SRR33431209	EP1R-01947	Pittsburgh_PA	USA	North_America	2019-02-22		B2	3
PV796849	PRJNA1258959	SAMN48337276	SRR33431170	EP1R-01978	Pittsburgh_PA	USA	North_America	2019-02-27		B1	0
PV796850	PRJNA1258959	SAMN48337277	SRR33431235	EP1R-01988	Pittsburgh_PA	USA	North_America	2019-03-06		B1	0
PV796851	PRJNA1258959	SAMN48337204	SRR33431161	EP1R-02001	Pittsburgh_PA	USA	North_America	2019-03-07		A2	180
PV796852	PRJNA1258959	SAMN48337278	SRR33431236	EP1R-02029	Pittsburgh_PA	USA	North_America	2019-03-11		B1	0
PV796853	PRJNA1258959	SAMN48337205	SRR33431160	EP1R-02043	Pittsburgh_PA	USA	North_America	2019-03-12		A2	180
PV796854	PRJNA1258959	SAMN48337351	SRR33431208	EP1R-02059	Pittsburgh_PA	USA	North_America	2019-03-19		B2	3
PV796855	PRJNA1258959	SAMN48337352	SRR33431207	EP1R-02061	Pittsburgh_PA	USA	North_America	2019-03-21		B2	3
PV796856	PRJNA1258959	SAMN48337206	SRR33431159	EP1R-02068	Pittsburgh_PA	USA	North_America	2019-03-21		A2	180
PV796857	PRJNA1258959	SAMN48337207	SRR33431157	EP1R-02080	Pittsburgh_PA	USA	North_America	2019-03-25		A2	111
PV796858	PRJNA1258959	SAMN48337208	SRR33431156	EP1R-02089	Pittsburgh_PA	USA	North_America	2019-03-28		A2	111
PV796859	PRJNA1258959	SAMN48337353	SRR33431206	EP1R-02127	Pittsburgh_PA	USA	North_America	2019-04-04		B2	3
PV796860	PRJNA1258959	SAMN48337279	SRR33431237	EP1R-02133	Pittsburgh_PA	USA	North_America	2019-04-02		B1	0
PV796861	PRJNA1258959	SAMN48337209	SRR33431155	EP1R-02135	Pittsburgh_PA	USA	North_America	2019-04-02		A2	180
PV796862	PRJNA1258959	SAMN48337280	SRR33431238	EP1R-02137	Pittsburgh_PA	USA	North_America	2019-04-05		B1	0
PV796863	PRJNA1258959	SAMN48337210	SRR33431154	EP1R-02144	Pittsburgh_PA	USA	North_America	2019-04-10		A2	180
PV796864	PRJNA1258959	SAMN48337211	SRR33431153	EP1R-02155	Pittsburgh_PA	USA	North_America	2019-04-11		A2	111
PV796865	PRJNA1258959	SAMN48337212	SRR33431152	EP1R-02168	Pittsburgh_PA	USA	North_America	2019-04-18		A2	180
PV796866	PRJNA1258959	SAMN48337213	SRR33431151	EP1R-02172	Pittsburgh_PA	USA	North_America	2019-04-15		A2	111
PV796867	PRJNA1258959	SAMN48337214	SRR33431150	EP1R-02180	Pittsburgh_PA	USA	North_America	2019-04-23		A2	180
PV796868	PRJNA1258959	SAMN48337354	SRR33431205	EP1R-02183	Pittsburgh_PA	USA	North_America	2019-04-23		B2	3
PV796869	PRJNA1258959	SAMN48337281	SRR33431239	EP1R-02184	Pittsburgh_PA	USA	North_America	2019-04-24		B1	0
PV796870	PRJNA1258959	SAMN48337355	SRR33431201	EP1R-02186	Pittsburgh_PA	USA	North_America	2019-04-25		B2	3
PV796871	PRJNA1258959	SAMN48337282	SRR33431240	EP1R-02192	Pittsburgh_PA	USA	North_America	2019-04-29		B1	0
PV796872	PRJNA1258959	SAMN48337356	SRR33431282	EP1R-02203	Pittsburgh_PA	USA	North_America	2019-05-01		B2	3
PV796873	PRJNA1258959	SAMN48337357	SRR33431280	EP1R-02211	Pittsburgh_PA	USA	North_America	2019-05-02		B2	3
PV796874	PRJNA1258959	SAMN48337283	SRR33431241	EP1R-02238	Pittsburgh_PA	USA	North_America	2019-05-14		B1	0
PV796875	PRJNA1258959	SAMN48337284	SRR33431242	EP1R-02257	Pittsburgh_PA	USA	North_America	2019-05-13		B1	0
PV796876	PRJNA1258959	SAMN48337358	SRR33431279	EP1R-02260	Pittsburgh_PA	USA	North_America	2019-05-21		B2	3
PV796877	PRJNA1258959	SAMN48337359	SRR33431200	EP1R-02295	Pittsburgh_PA	USA	North_America	2019-06-04		B2	3
PV796878	PRJNA1258959	SAMN48337215	SRR33431149	EP1R-02564	Pittsburgh_PA	USA	North_America	2019-11-14		A2	111
PV796879	PRJNA1258959	SAMN48337285	SRR33431243	EP1R-02900	Pittsburgh_PA	USA	North_America	2020-01-24		B1	0
PV796880	PRJNA1258959	SAMN48337286	SRR33431244	EP1R-02928	Pittsburgh_PA	USA	North_America	2020-01-30		B1	0
PV796881	PRJNA1258959	SAMN48337287	SRR33431246	EP1R-02929	Pittsburgh_PA	USA	North_America	2020-01-29		B1	0
PV796882	PRJNA1258959	SAMN48337288	SRR33431247	EP1R-02948	Pittsburgh_PA	USA	North_America	2020-02-03		B1	0
PV796883	PRJNA1258959	SAMN48337289	SRR33431248	EP1R-02992	Pittsburgh_PA	USA	North_America	2020-02-11		B1	0
PV796884	PRJNA1258959	SAMN48337290	SRR33431249	EP1R-03018	Pittsburgh_PA	USA	North_America	2020-02-17		B1	0
PV796885	PRJNA1258959	SAMN48337216	SRR33431148	EP1R-03020	Pittsburgh_PA	USA	North_America	2020-02-17		A2	111
PV796886	PRJNA1258959	SAMN48337291	SRR33431250	EP1R-03042	Pittsburgh_PA	USA	North_America	2020-02-19		B1	0
PV796887	PRJNA1258959	SAMN48337217	SRR33431146	EP1R-03092	Pittsburgh_PA	USA	North_America	2020-03-02		A2	111
PV796888	PRJNA1258959	SAMN48337218	SRR33431125	EP1R-03097	Pittsburgh_PA	USA	North_America	2020-03-04		A2	111
PV796889	PRJNA1258959	SAMN48337292	SRR33431251	EP1R-03110	Pittsburgh_PA	USA	North_America	2020-03-05		B1	0
PV796890	PRJNA1258959	SAMN48337219	SRR33431124	EP1R-03118	Pittsburgh_PA	USA	North_America	2020-03-06		A2	111
PV796891	PRJNA1258959	SAMN48337293	SRR33431252	EP1R-03129	Pittsburgh_PA	USA	North_America	2020-03-11		B1	0
PV796892	PRJNA1258959	SAMN48337220	SRR33431123	EP1R-03136	Pittsburgh_PA	USA	North_America	2020-03-16		A2	180
PV796893	PRJNA1258959	SAMN48337221	SRR33431122	EP1R-03158	Pittsburgh_PA	USA	North_America	2020-03-18		A2	111
PV796894	PRJNA1258959	SAMN48337294	SRR33431253	EP1R-03173	Pittsburgh_PA	USA	North_America	2020-04-06		B1	0
PV796895	PRJNA1258959	SAMN48337360	SRR33431199	EP1R-03181	Pittsburgh_PA	USA	North_America	2020-04-20		B2	3
PV796896	PRJNA1258959	SAMN48337222	SRR33431143	EP2R-00179	Pittsburgh_PA	USA	North_America	2017-02-15		A2	180
PV796897	PRJNA1258959	SAMN48337295	SRR33431254	EP2R-00185	Pittsburgh_PA	USA	North_America	2017-02-16		B1	0
PV796898	PRJNA1258959	SAMN48337361	SRR33431198	EP2R-00194	Pittsburgh_PA	USA	North_America	2017-02-19		B2	0
PV796899	PRJNA1258959	SAMN48337296	SRR33431255	EP2R-00198	Pittsburgh_PA	USA	North_America	2017-02-20		B1	0
PV796900	PRJNA1258959	SAMN48337223	SRR33431142	EP2R-00213	Pittsburgh_PA	USA	North_America	2017-02-25		A2	180
PV796901	PRJNA1258959	SAMN48337224	SRR33431141	EP2R-00218	Pittsburgh_PA	USA	North_America	2017-02-28		A2	69
PV796902	PRJNA1258959	SAMN48337362	SRR33431197	EP2R-00247	Pittsburgh_PA	USA	North_America	2017-03-13		B2	0
PV796903	PRJNA1258959	SAMN48337225	SRR33431140	EP2R-00252	Pittsburgh_PA	USA	North_America	2017-03-15		A2	180
PV796904	PRJNA1258959	SAMN48337226	SRR33431139	EP2R-00258	Pittsburgh_PA	USA	North_America	2017-03-17		A2	180
PV796905	PRJNA1258959	SAMN48337363	SRR33431196	EP2R-00279	Pittsburgh_PA	USA	North_America	2017-03-28		B2	0
PV796906	PRJNA1258959	SAMN48337364	SRR33431195	EP2R-00293	Pittsburgh_PA	USA	North_America	2017-04-01		B2	6
PV796907	PRJNA1258959	SAMN48337227	SRR33431137	EP2R-00295	Pittsburgh_PA	USA	North_America	2017-04-02		A2	180
PV796908	PRJNA1258959	SAMN48337228	SRR33431136	EP2R-00312	Pittsburgh_PA	USA	North_America	2017-04-07		A2	180
PV796909	PRJNA1258959	SAMN48337365	SRR33431194	EP2R-00314	Pittsburgh_PA	USA	North_America	2017-04-09		B2	6
PV796910	PRJNA1258959	SAMN48337229	SRR33431135	EP2R-00324	Pittsburgh_PA	USA	North_America	2017-04-12		A2	180
PV796911	PRJNA1258959	SAMN48337230	SRR33431134	EP2R-00335	Pittsburgh_PA	USA	North_America	2017-04-14		A2	180
PV796912	PRJNA1258959	SAMN48337231	SRR33431133	EP2R-00345	Pittsburgh_PA	USA	North_America	2017-04-18		A2	111
PV796913	PRJNA1258959	SAMN48337232	SRR33431132	EP2R-00355	Pittsburgh_PA	USA	North_America	2017-04-20		A2	180
PV796914	PRJNA1258959	SAMN48337366	SRR33431193	EP2R-00359	Pittsburgh_PA	USA	North_America	2017-04-24		B2	6
PV796915	PRJNA1258959	SAMN48337233	SRR33431131	EP2R-00361	Pittsburgh_PA	USA	North_America	2017-04-25		A2	180
PV796916	PRJNA1258959	SAMN48337297	SRR33431256	EP2R-00367	Pittsburgh_PA	USA	North_America	2017-04-26		B1	0
PV796917	PRJNA1258959	SAMN48337367	SRR33431191	EP2R-00372	Pittsburgh_PA	USA	North_America	2017-04-28		B2	6
PV796918	PRJNA1258959	SAMN48337234	SRR33431130	EP2R-00375	Pittsburgh_PA	USA	North_America	2017-04-29		A2	111
PV796919	PRJNA1258959	SAMN48337368	SRR33431190	EP2R-00385	Pittsburgh_PA	USA	North_America	2017-05-01		B2	0
PV796920	PRJNA1258959	SAMN48337235	SRR33431129	EP2R-00393	Pittsburgh_PA	USA	North_America	2017-05-04		A2	111
PV796921	PRJNA1258959	SAMN48337236	SRR33431128	EP2R-00397	Pittsburgh_PA	USA	North_America	2017-05-05		A2	111
PV796922	PRJNA1258959	SAMN48337369	SRR33431289	EP2R-00413	Pittsburgh_PA	USA	North_America	2017-05-14		B2	6
PV796923	PRJNA1258959	SAMN48337237	SRR33431126	EP2R-00418	Pittsburgh_PA	USA	North_America	2017-05-17		A2	180
PV796924	PRJNA1258959	SAMN48337370	SRR33431288	EP2R-00421	Pittsburgh_PA	USA	North_America	2017-05-18		B2	0
PV796925	PRJNA1258959	SAMN48337238	SRR33431103	EP2R-00436	Pittsburgh_PA	USA	North_America	2017-05-26		A2	180
PV796926	PRJNA1258959	SAMN48337239	SRR33431188	EP2R-00458	Pittsburgh_PA	USA	North_America	2017-06-15		A2	111
PV796927	PRJNA1258959	SAMN48337371	SRR33431287	EP2R-00490	Pittsburgh_PA	USA	North_America	2017-07-13		B2	6
PV796928	PRJNA1258959	SAMN48337240	SRR33431187	EP2R-00523	Pittsburgh_PA	USA	North_America	2017-08-14		A2	180
PV796929	PRJNA1258959	SAMN48337372	SRR33431286	EP2R-00549	Pittsburgh_PA	USA	North_America	2017-09-08		B2	3
PV796930	PRJNA1258959	SAMN48337298	SRR33431231	EP2R-00607	Pittsburgh_PA	USA	North_America	2017-10-20		B1	0
PV796931	PRJNA1258959	SAMN48337373	SRR33431285	EP2R-00802	Pittsburgh_PA	USA	North_America	2018-01-18		B2	12
PV796932	PRJNA1258959	SAMN48337299	SRR33431230	EP2R-00859	Pittsburgh_PA	USA	North_America	2018-02-01		B1	0
PV796933	PRJNA1258959	SAMN48337241	SRR33431121	EP2R-00939	Pittsburgh_PA	USA	North_America	2018-03-13		A2	111
PV796934	PRJNA1258959	SAMN48337374	SRR33431284	EP2R-00959	Pittsburgh_PA	USA	North_America	2018-03-18		B2	12
PV796935	PRJNA1258959	SAMN48337300	SRR33431229	EP2R-00968	Pittsburgh_PA	USA	North_America	2018-03-21		B1	0
PV796936	PRJNA1258959	SAMN48337375	SRR33431283	EP2R-01010	Pittsburgh_PA	USA	North_America	2018-04-05		B2	12
PV796937	PRJNA1258959	SAMN48337376	SRR33431260	EP2R-01022	Pittsburgh_PA	USA	North_America	2018-04-09		B2	6
PV796938	PRJNA1258959	SAMN48337377	SRR33431278	EP2R-01023	Pittsburgh_PA	USA	North_America	2018-04-09		B2	6
PV796939	PRJNA1258959	SAMN48337378	SRR33431277	EP2R-01028	Pittsburgh_PA	USA	North_America	2018-04-11		B2	6
PV796940	PRJNA1258959	SAMN48337379	SRR33431276	EP2R-01037	Pittsburgh_PA	USA	North_America	2018-04-13		B2	12
PV796941	PRJNA1258959	SAMN48337380	SRR33431275	EP2R-01048	Pittsburgh_PA	USA	North_America	2018-04-19		B2	3
PV796942	PRJNA1258959	SAMN48337381	SRR33431274	EP2R-01064	Pittsburgh_PA	USA	North_America	2018-04-29		B2	9
PV796943	PRJNA1258959	SAMN48337382	SRR33431273	EP2R-01067	Pittsburgh_PA	USA	North_America	2018-04-30		B2	3
PV796944	PRJNA1258959	SAMN48337301	SRR33431228	EP2R-01081	Pittsburgh_PA	USA	North_America	2018-05-08		B1	0
PV796945	PRJNA1258959	SAMN48337383	SRR33431272	EP2R-01183	Pittsburgh_PA	USA	North_America	2018-07-24		B2	12
PV796946	PRJNA1258959	SAMN48337384	SRR33431271	EP2R-01489	Pittsburgh_PA	USA	North_America	2018-11-07		B2	12
PV796947	PRJNA1258959	SAMN48337385	SRR33431270	EP2R-01667	Pittsburgh_PA	USA	North_America	2019-01-02		B2	12
PV796948	PRJNA1258959	SAMN48337242	SRR33431120	EP2R-01688	Pittsburgh_PA	USA	North_America	2019-01-07		A2	111
PV796949	PRJNA1258959	SAMN48337243	SRR33431119	EP2R-01718	Pittsburgh_PA	USA	North_America	2019-01-14		A2	180
PV796950	PRJNA1258959	SAMN48337386	SRR33431269	EP2R-01773	Pittsburgh_PA	USA	North_America	2019-01-31		B2	12
PV796951	PRJNA1258959	SAMN48337244	SRR33431118	EP2R-01841	Pittsburgh_PA	USA	North_America	2019-02-21		A2	180
PV796952	PRJNA1258959	SAMN48337387	SRR33431267	EP2R-01869	Pittsburgh_PA	USA	North_America	2019-03-01		B2	3
PV796953	PRJNA1258959	SAMN48337245	SRR33431117	EP2R-01903	Pittsburgh_PA	USA	North_America	2019-03-17		A2	180
PV796954	PRJNA1258959	SAMN48337302	SRR33431227	EP2R-01905	Pittsburgh_PA	USA	North_America	2019-03-18		B1	0
PV796955	PRJNA1258959	SAMN48337303	SRR33431226	EP2R-01908	Pittsburgh_PA	USA	North_America	2019-03-20		B1	0
PV796956	PRJNA1258959	SAMN48337388	SRR33431266	EP2R-01917	Pittsburgh_PA	USA	North_America	2019-03-21		B2	3
PV796957	PRJNA1258959	SAMN48337304	SRR33431225	EP2R-01942	Pittsburgh_PA	USA	North_America	2019-04-02		B1	0
PV796958	PRJNA1258959	SAMN48337305	SRR33431224	EP2R-01946	Pittsburgh_PA	USA	North_America	2019-04-04		B1	0
PV796959	PRJNA1258959	SAMN48337246	SRR33431116	EP2R-01947	Pittsburgh_PA	USA	North_America	2019-04-04		A2	111
PV796960	PRJNA1258959	SAMN48337306	SRR33431223	EP2R-01951	Pittsburgh_PA	USA	North_America	2019-04-05		B1	0
PV796961	PRJNA1258959	SAMN48337307	SRR33431321	EP2R-01955	Pittsburgh_PA	USA	North_America	2019-04-10		B1	0
PV796962	PRJNA1258959	SAMN48337247	SRR33431114	EP2R-01991	Pittsburgh_PA	USA	North_America	2019-04-24		A2	111
PV796963	PRJNA1258959	SAMN48337308	SRR33431320	EP2R-01992	Pittsburgh_PA	USA	North_America	2019-04-24		B1	0
PV796964	PRJNA1258959	SAMN48337309	SRR33431319	EP2R-02000	Pittsburgh_PA	USA	North_America	2019-04-25		B1	0
PV796965	PRJNA1258959	SAMN48337248	SRR33431113	EP2R-02005	Pittsburgh_PA	USA	North_America	2019-04-29		A2	111
PV796966	PRJNA1258959	SAMN48337249	SRR33431112	EP2R-02007	Pittsburgh_PA	USA	North_America	2019-04-30		A2	180
PV796967	PRJNA1258959	SAMN48337250	SRR33431111	EP2R-02008	Pittsburgh_PA	USA	North_America	2019-04-30		A2	180
PV796968	PRJNA1258959	SAMN48337251	SRR33431110	EP2R-02037	Pittsburgh_PA	USA	North_America	2019-05-09		A2	0
PV796969	PRJNA1258959	SAMN48337310	SRR33431318	EP2R-02053	Pittsburgh_PA	USA	North_America	2019-05-13		B1	0
PV796970	PRJNA1258959	SAMN48337252	SRR33431109	EP2R-02071	Pittsburgh_PA	USA	North_America	2019-05-17		A2	180
PV796971	PRJNA1258959	SAMN48337253	SRR33431108	EP2R-02074	Pittsburgh_PA	USA	North_America	2019-05-20		A2	180
PV796972	PRJNA1258959	SAMN48337311	SRR33431317	EP2R-02092	Pittsburgh_PA	USA	North_America	2019-05-23		B1	0
PV796973	PRJNA1258959	SAMN48337312	SRR33431316	EP2R-02095	Pittsburgh_PA	USA	North_America	2019-05-23		B1	0
PV796974	PRJNA1258959	SAMN48337313	SRR33431315	EP2R-02097	Pittsburgh_PA	USA	North_America	2019-05-23		B1	0
PV796975	PRJNA1258959	SAMN48337314	SRR33431314	EP2R-02101	Pittsburgh_PA	USA	North_America	2019-05-24		B1	0
PV796976	PRJNA1258959	SAMN48337315	SRR33431313	EP2R-02108	Pittsburgh_PA	USA	North_America	2019-05-28		B1	0
PV796977	PRJNA1258959	SAMN48337254	SRR33431107	EP2R-02190	Pittsburgh_PA	USA	North_America	2019-07-02		A2	111
PV796978	PRJNA1258959	SAMN48337255	SRR33431106	EP2R-02191	Pittsburgh_PA	USA	North_America	2019-07-02		A2	111
PV796979	PRJNA1258959	SAMN48337256	SRR33431105	EP2R-02523	Pittsburgh_PA	USA	North_America	2019-11-20		A2	111
PV796980	PRJNA1258959	SAMN48337257	SRR33431189	EP2R-02630	Pittsburgh_PA	USA	North_America	2019-12-16		A2	111
PV796981	PRJNA1258959	SAMN48337389	SRR33431265	EP2R-02669	Pittsburgh_PA	USA	North_America	2020-01-02		B2	3
PV796982	PRJNA1258959	SAMN48337258	SRR33431169	EP2R-02687	Pittsburgh_PA	USA	North_America	2020-01-06		A2	180
PV796983	PRJNA1258959	SAMN48337390	SRR33431264	EP2R-02715	Pittsburgh_PA	USA	North_America	2020-01-13		B2	3
PV796984	PRJNA1258959	SAMN48337316	SRR33431312	EP2R-02752	Pittsburgh_PA	USA	North_America	2020-01-21		B1	0
PV796985	PRJNA1258959	SAMN48337317	SRR33431293	EP2R-02768	Pittsburgh_PA	USA	North_America	2020-01-24		B1	0
PV796986	PRJNA1258959	SAMN48337259	SRR33431168	EP2R-02811	Pittsburgh_PA	USA	North_America	2020-02-06		A2	111
PV796987	PRJNA1258959	SAMN48337260	SRR33431167	EP2R-02882	Pittsburgh_PA	USA	North_America	2020-02-24		A2	111
PV796988	PRJNA1258959	SAMN48337261	SRR33431186	EP2R-02885	Pittsburgh_PA	USA	North_America	2020-02-24		A2	180
PV796989	PRJNA1258959	SAMN48337391	SRR33431263	EP2R-02886	Pittsburgh_PA	USA	North_America	2020-02-24		B2	3
PV796990	PRJNA1258959	SAMN48337318	SRR33431292	EP2R-02899	Pittsburgh_PA	USA	North_America	2020-02-26		B1	0
PV796991	PRJNA1258959	SAMN48337262	SRR33431185	EP2R-02901	Pittsburgh_PA	USA	North_America	2020-02-27		A2	111
PV796992	PRJNA1258959	SAMN48337319	SRR33431291	EP2R-02946	Pittsburgh_PA	USA	North_America	2020-03-11		B1	0
PV796993	PRJNA1258959	SAMN48337320	SRR33431290	EP2R-02953	Pittsburgh_PA	USA	North_America	2020-03-12		B1	0
PV796994	PRJNA1258959	SAMN48337263	SRR33431184	EP2R-02961	Pittsburgh_PA	USA	North_America	2020-03-16		A2	111
PV796995	PRJNA1258959	SAMN48337392	SRR33431262	EP2R-02966	Pittsburgh_PA	USA	North_America	2020-03-17		B2	3
PV796996	PRJNA1258959	SAMN48337264	SRR33431183	EP2R-02977	Pittsburgh_PA	USA	North_America	2020-03-20		A2	180
PV796997	PRJNA1258959	SAMN48337393	SRR33431261	EP2R-02984	Pittsburgh_PA	USA	North_America	2020-04-01		B2	3
PV796998	PRJNA1258959	SAMN48337394	SRR33431166	EP2R-02985	Pittsburgh_PA	USA	North_America	2020-04-01		B2	3
PV796999	PRJNA1258959	SAMN48337395	SRR33431165	EP2R-02986	Pittsburgh_PA	USA	North_America	2020-04-01		B2	3
PV797000	PRJNA1258959	SAMN48337265	SRR33431182	EP2R-02995	Pittsburgh_PA	USA	North_America	2020-04-06		A2	111
PV797001	PRJNA1258959	SAMN48337266	SRR33431181	EP2R-02997	Pittsburgh_PA	USA	North_America	2020-04-09		A2	111
PV797002	PRJNA1258959	SAMN48337267	SRR33431179	EP3C-00147	Pittsburgh_PA	USA	North_America	2020-03-09		A2	111
KY474529					Littlerock_AR	USA	North_America	2016-03-15		XX	1
KY474530					Littlerock_AR	USA	North_America	2016-05-31		XX	0
KY474531					Albuquerque_NM	USA	North_America	2016-02-02		XX	0
KY474533					Albuquerque_NM	USA	North_America	2016-02-25		XX	0
KY474534					Albuquerque_NM	USA	North_America	2016-03-01		XX	0
KY474535					Albuquerque_NM	USA	North_America	2016-03-10		XX	0
KY474537					Albuquerque_NM	USA	North_America	2016-03-14		XX	0
KY474539					Albuquerque_NM	USA	North_America	2016-03-21		XX	0
KY474540					Albuquerque_NM	USA	North_America	2016-04-07		XX	0
KY474541					Albuquerque_NM	USA	North_America	2016-04-18		XX	0
KY474542					Albuquerque_NM	USA	North_America	2016-06-07		XX	0
KY474544					Albuquerque_NM	USA	North_America	2016-03-09		XX	0
KY474545					Albuquerque_NM	USA	North_America	2016-04-16		XX	0
MF045424	PRJNA338014					USA	North_America	2015-06-01	*	XX	111
MF045425	PRJNA338014					USA	North_America	2015-06-01	*	XX	6
MK167039	PRJNA338014					USA	North_America	2017-06-01	*	XX	180
MK167040	PRJNA338014					USA	North_America	2017-06-01	*	XX	111
MN306019	PRJNA338014					USA	North_America	2018-06-01	*	XX	0
MN306024	PRJNA338014					USA	North_America	2019-06-01	*	XX	111
MN306028	PRJNA338014					USA	North_America	2019-06-01	*	XX	111
ON729327	PRJNA338014					USA	North_America	2017-06-01	*	XX	0
PP947553					WA	USA	North_America	2020-02-10		XX	111
PP947554					WA	USA	North_America	2019-06-07		XX	6
PP947555					WA	USA	North_America	2020-02-10		XX	0
PP947556					WA	USA	North_America	2020-03-01		XX	111
PP947557					WA	USA	North_America	2020-01-08		XX	111
PP947558					WA	USA	North_America	2020-01-28		XX	3
PP947559					WA	USA	North_America	2020-03-09		XX	111
PP947560					WA	USA	North_America	2020-01-23		XX	6
PP947561					WA	USA	North_America	2019-05-15		XX	3
PP947562					WA	USA	North_America	2019-12-29		XX	111
PP947563					WA	USA	North_America	2020-03-07		XX	111
PP947564					WA	USA	North_America	2020-03-05		XX	6
PP947565					WA	USA	North_America	2020-02-25		XX	3
PP947566					WA	USA	North_America	2019-12-23		XX	3
PP947567					WA	USA	North_America	2020-03-04		XX	0
PP947568					WA	USA	North_America	2020-03-08		XX	0
PP947569					WA	USA	North_America	2020-01-07		XX	0
PP947570					WA	USA	North_America	2020-03-05		XX	6
PP947571					WA	USA	North_America	2019-03-22		XX	0
PP947572					WA	USA	North_America	2020-02-23		XX	0
PP947573					WA	USA	North_America	2019-04-26		XX	0
PP947574					WA	USA	North_America	2020-02-26		XX	111
PP947575					WA	USA	North_America	2019-05-14		XX	111
PP947576					WA	USA	North_America	2019-12-09		XX	3
PP947577					WA	USA	North_America	2020-04-06		XX	3
PP947578					WA	USA	North_America	2019-12-27		XX	3
PP947579					WA	USA	North_America	2020-02-13		XX	3
PP947580					WA	USA	North_America	2019-02-26		XX	3
PP947581					WA	USA	North_America	2020-03-04		XX	0
PP947582					WA	USA	North_America	2019-04-14		XX	3
PP947583					WA	USA	North_America	2019-12-04		XX	0
PP947584					WA	USA	North_America	2019-09-01		XX	0
PP947585					WA	USA	North_America	2020-04-05		XX	0
PP947586					WA	USA	North_America	2020-03-26		XX	0
PP947587					WA	USA	North_America	2019-01-26		XX	3
PP947588					WA	USA	North_America	2019-11-27		XX	3
PP947589					WA	USA	North_America	2020-03-06		XX	0
PP947590					WA	USA	North_America	2020-02-27		XX	111
PP947591					WA	USA	North_America	2019-12-14		XX	0
PP947592					WA	USA	North_America	2020-02-12		XX	6
PP947593					WA	USA	North_America	2019-07-20		XX	0
PP947594					WA	USA	North_America	2019-05-02		XX	0
PP947595					WA	USA	North_America	2020-02-29		XX	111
PP947596					WA	USA	North_America	2019-12-14		XX	3
PP947597					WA	USA	North_America	2019-12-19		XX	111
PP947598					WA	USA	North_America	2019-05-12		XX	0
PP947599					WA	USA	North_America	2020-03-12		XX	111
PP947600					WA	USA	North_America	2019-05-13		XX	111
PP947601					WA	USA	North_America	2020-03-30		XX	3
PP947602					WA	USA	North_America	2020-02-21		XX	111
PP947603					WA	USA	North_America	2020-01-27		XX	3
PP947604					WA	USA	North_America	2019-11-23		XX	3
PP947605					WA	USA	North_America	2020-01-09		XX	0
PP947606					WA	USA	North_America	2020-02-26		XX	0
PP947607					WA	USA	North_America	2020-03-05		XX	111
PP947608					WA	USA	North_America	2020-03-04		XX	3
PP947609					WA	USA	North_America	2019-09-10		XX	0
PP947610					WA	USA	North_America	2020-02-17		XX	111
PP947611					WA	USA	North_America	2019-12-14		XX	0
PP947612					WA	USA	North_America	2020-01-28		XX	111
PP947613					WA	USA	North_America	2020-03-01		XX	111
PP947614					WA	USA	North_America	2020-02-16		XX	6
PP947615					WA	USA	North_America	2019-12-24		XX	0
PP947616					WA	USA	North_America	2019-03-13		XX	0
PP947617					WA	USA	North_America	2019-02-14		XX	3
PP947618					WA	USA	North_America	2020-03-23		XX	111
PP947619					WA	USA	North_America	2020-01-02		XX	3
PP947620					WA	USA	North_America	2019-01-07		XX	0
PP947621					WA	USA	North_America	2019-03-19		XX	0
PP947622					WA	USA	North_America	2019-02-27		XX	111
PP947623					WA	USA	North_America	2019-12-22		XX	6
PP947624					WA	USA	North_America	2019-03-10		XX	0
PP947625					WA	USA	North_America	2020-03-07		XX	0
PP947626					WA	USA	North_America	2019-10-13		XX	3
PP947627					WA	USA	North_America	2020-02-27		XX	0
PP947628					WA	USA	North_America	2019-12-28		XX	111
PP947629					WA	USA	North_America	2020-01-29		XX	3
PP947630					WA	USA	North_America	2019-11-02		XX	3
PP947631					WA	USA	North_America	2020-03-29		XX	0
PP947632					WA	USA	North_America	2021-06-26		XX	111
PP947633					WA	USA	North_America	2020-02-17		XX	111
PP947634					WA	USA	North_America	2020-02-16		XX	0
PP947635					WA	USA	North_America	2020-01-22		XX	111
PP947636					WA	USA	North_America	2020-02-28		XX	111
PP947637					WA	USA	North_America	2019-12-14		XX	3
PP947638					WA	USA	North_America	2019-03-31		XX	111
PP947639					WA	USA	North_America	2022-04-29		XX	3
PP947640					WA	USA	North_America	2019-03-12		XX	12
PP947641					WA	USA	North_America	2020-04-01		XX	111
PP947642					WA	USA	North_America	2020-03-07		XX	111
PP947643					WA	USA	North_America	2020-02-26		XX	111
PP947644					WA	USA	North_America	2020-01-28		XX	111
PP947645					WA	USA	North_America	2020-02-18		XX	111
PP947646					WA	USA	North_America	2019-04-12		XX	111
PP947647					WA	USA	North_America	2020-01-07		XX	0
PP947648					WA	USA	North_America	2020-01-22		XX	111
PP947649					WA	USA	North_America	2019-12-30		XX	0
PP947650					WA	USA	North_America	2020-03-14		XX	111
PP947651					WA	USA	North_America	2020-01-28		XX	111
PP947652					WA	USA	North_America	2018-12-30		XX	0
PP947653					WA	USA	North_America	2019-03-17		XX	0
PP947654					WA	USA	North_America	2019-03-14		XX	111
PP947655					WA	USA	North_America	2020-02-24		XX	66
PP947656					WA	USA	North_America	2019-06-24		XX	0
PP947657					WA	USA	North_America	2020-03-16		XX	111
PP947658					WA	USA	North_America	2019-06-03		XX	3
PP947659					WA	USA	North_America	2020-01-03		XX	3
PP947660					WA	USA	North_America	2020-03-04		XX	111
PP947661					WA	USA	North_America	2020-03-06		XX	111
PP947662					WA	USA	North_America	2019-02-23		XX	0
PP947663					WA	USA	North_America	2019-12-13		XX	3
PP947664					WA	USA	North_America	2022-01-18		XX	0
PP947665					WA	USA	North_America	2019-05-28		XX	111
PP947666					WA	USA	North_America	2020-02-26		XX	111
PP947667					WA	USA	North_America	2020-01-04		XX	0
PP947668					WA	USA	North_America	2020-02-13		XX	3
PP947669					WA	USA	North_America	2020-01-01		XX	111
PP947670					WA	USA	North_America	2019-12-15		XX	6
PP947671					WA	USA	North_America	2019-01-20		XX	104
PP947672					WA	USA	North_America	2020-02-11		XX	3
PP947673					WA	USA	North_America	2020-03-13		XX	111
PP947674					WA	USA	North_America	2020-01-06		XX	111
PP947675					WA	USA	North_America	2019-01-22		XX	111
PP947676					WA	USA	North_America	2020-01-08		XX	111
PP947677					WA	USA	North_America	2019-05-21		XX	111
PP947678					WA	USA	North_America	2019-12-23		XX	6
PP947679					WA	USA	North_America	2020-02-26		XX	0
PP947680					WA	USA	North_America	2020-01-12		XX	6
PP947681					WA	USA	North_America	2020-01-29		XX	6
PP947682					WA	USA	North_America	2019-11-30		XX	6
PP947683					WA	USA	North_America	2019-11-30		XX	3
PP947684					WA	USA	North_America	2020-01-09		XX	0
PP947685					WA	USA	North_America	2019-12-20		XX	111
PP947686					WA	USA	North_America	2019-05-01		XX	0
PP947687					WA	USA	North_America	2020-02-04		XX	111
PP947688					WA	USA	North_America	2020-02-24		XX	0
PP947689					WA	USA	North_America	2020-02-23		XX	3
PP947690					WA	USA	North_America	2020-03-23		XX	12
PP947691					WA	USA	North_America	2020-01-01		XX	6
PP947692					WA	USA	North_America	2020-03-09		XX	111
PP947693					WA	USA	North_America	2020-03-10		XX	111
PP947694					WA	USA	North_America	2020-02-15		XX	0
PP947695					WA	USA	North_America	2019-04-13		XX	0
PP947696					WA	USA	North_America	2020-03-03		XX	111
PP947697					WA	USA	North_America	2019-03-12		XX	12
PP947698					WA	USA	North_America	2020-01-01		XX	111
PP947699					WA	USA	North_America	2020-01-08		XX	111
PP947700					WA	USA	North_America	2019-05-03		XX	111
PP947701					WA	USA	North_America	2020-02-04		XX	0
PP947702					WA	USA	North_America	2019-12-25		XX	3
PP947703					WA	USA	North_America	2019-12-27		XX	3
MK588635						Zambia	Africa	2012-02-28		XX	0
Footnotes
a For all global samples where only year of collection was provided, we set the date to the middle of the year (i.e 2016-06-01) and an uncertainty of half a year was set to cover the entire year of collection for the phylogenetics analysis
b Subgroup (A1, A2, B1, B2) as recorded in NCBI Virus for global samples or determined in this study for Pittsburgh samples. XX indicates no subgroup was listed in NCBI Virus.
c G gene insertion length determined in this study
